# Supplementary material for: Roles of Water Molecules in the Structures and Magnetic Properties of Coordination Polymers with a Dicarboxylate Ligand
Source: Materials (Basel). 2025 Feb 28;18(5):1089. doi: 10.3390/ma18051089 (PMC11901891; doi:10.3390/ma18051089)
Supplement: Supplementary file 1 [file materials-18-01089-s001.zip]

Archive with 1 entries (1 files):
- materials-3497775-supplementary.pdf
